# Supplementary material for: The multivariate cox regression model for complete enteral nutrition after primary anastomosis in neonates with intestinal atresia
Source: Front Pediatr. 2022 Dec 12;10:1071056. doi: 10.3389/fped.2022.1071056 (PMC9791088; doi:10.3389/fped.2022.1071056)
Supplement: Supplementary file 1 [file Table1.xlsx]

## Sheet: Sheet1
病案号	性别(男1女2)	WBC	HB	CRP	手术日龄/d	住院天数/d	出生体重	入院体重	胎龄/d	多产	病理分型	肠系膜发育不良	术前白蛋白/g/L	手术时间/min	距离回盲部距离（吻合口位置）	吻合口比例	吻合口数目	胎粪性肠梗阻	胎粪性腹膜炎	肠穿孔	肺部感染	开始喂养时间（术后）	全量喂养时间（术后开始算）	达到
583537	1	10.01	175	2.34	1	82	1900	1900	227	1	3a	0	23.7	120	100	8	1	0	0	0	0	8	77	1
586645	2	21.56	140	2.42	3	34	3620	3500	280	1	1	0	31.1	152	30	8	1	0	0	0	0	8	20	1
585236	1	17.13	174	0.2	1	45	2830	2830	243	1	1	0	29.7	115	50	6.67	1	0	0	0	0	12	37	1
571107	2	22.64	136	0.2	1	174	2680	2620	250	1	3b	1	30.1	203	100	8	3	0	0	0	0	38	130	1
585457	1	15.58	153	64.21	2	21	3670	3670	274	1	3a	0	31.5	58	85	10	1	1	0	1	0	7	15	1
581316	2	13.1	115	1.03	2	20	2700	2600	283	1	2	0	34.1	128	20	12	1	0	0	0	0	7	17	1
580513	2	17.38	153	0.2	1	24	2790	2790	261	1	3a	0	26.9	105	35	6	1	0	0	0	0	13	22	1
572360	1	8.63	165	1.73	2	43	2700	2510	248	2	4	1	33.2	260	50	10	2	0	0	0	0	19	33	1
568040	2	24.71	160	0.2	2	42	2460	2460	256	1	3b	1	30.6	110	40	10	1	0	0	0	0	8	31	1
565206	1	10.12	178	3.22	2	48	2900	3000	262	3	2	0	33.9	100	10	8	1	0	0	0	0	5	17	1
566034	1	15.02	164	0.91	1	39	2280	2280	260	1	3b	1	34.4	120	40	8	1	0	0	0	0	14	34	1
559121	2	22.42	154	0.5	1	91	2500	2500	265	2	3b	1	33.1	150	90	8	3	1	0	0	0	20	73	1
558830	2	21.88	150	0.5	4	85	2080	2080	229	2	3b	1	28.7	168	80	6.67	1	1	0	0	0	10	51	1
565109	1	23.64	179	1.46	1	30	2940	2940	271	1	3a	0	37.1	100	25	10	1	0	0	0	0	12	26	1
557795	2	9.99	196	0.77	2	61	1500	1500	237	1	3b	1	30.7	85	55	8	1	0	0	0	0	10	51	1
559983	2	12.38	161	0.5	3	40	3270	3270	274	2	4	0	31.3	140	25	5	8	0	0	0	0	7	28	1
557689	2	12.94	130	0.5	3	46	2500	2500	247	1	1	0	31.8	90	45	10	1	0	0	0	0	19	38	1
552056	2	16.94	139	0.5	1	85	2760	2760	268	1	2	0	30.4	150	50	6	1	0	1	1	0	15	70	1
552685	2	10.21	144	0.5	5	71	1900	1700	246	2	4	0	29.9	185	80	8	5	0	0	0	0	12	55	1
555228	2	10.88	164	0.99	1	28	2250	2000	248	1	3a	0	32.9	100	30	10	1	0	1	1	0	8	27	1
554608	1	15.19	165	0.78	2	19	2900	2680	281	2	3a	0	39.2	110	45	6	1	0	0	0	0	10	20	1
551749	1	21.17	148	1.32	2	26	2400	2300	266	1	2	0	32.1	75	25	8	1	0	0	0	0	6	26	1
546719	2	12.78	148	1.3	3	27	3220	3220	256	1	3a	0	35.3	120	20	8	1	0	0	0	0	12	18	1
544346	1	18.24	183	0.88	2	29	3650	3580	261	2	3a	0	36.3	120	10	8	1	0	1	0	0	12	25	1
540421	1	11.11	149	0.5	3	50	2050	1870	258	1	3b	1	36.4	190	95	7	1	0	0	0	0	9	33	1
540652	2	10.18	117	2.36	3	38	2300	2070	257	3	1	0	29.9	132	80	10	1	0	0	0	0	4	26	1
534068	1	16.11	128	2.81	1	81	3400	3400	264	1	4	1	31.2	146	90	6	1	0	0	0	0	13	70	1
538808	2	18.89	163	5.02	3	27	2500	2430	282	3	1	0	38.7	150	100	4	1	0	0	0	0	10	18	1
536193	1	11.73	134	5.21	4	47	2200	2200	249	1	1	0	27.3	120	45	5	1	0	0	0	1	17	37	1
537040	2	19.47	133	0.5	6	37	2150	2090	239	2	1	0	31.4	90	20	4	1	0	0	0	0	10	19	1
529477	2	16.2	205	4.07	2	51	2700	2560	288	1	1	0	33.3	90	30	8	2	0	0	0	0	8	45	1
526559	2	23.17	157	6.67	2	46	2410	2300	245	1	3b	1	36.5	120	40	13.33	3	0	0	0	0	24	38	1
525517	1	13.04	167	1.09	1	37	2970	2970	261	2	3a	0	31.3	150	60	8	1	1	1	0	0	11	32	1
526864	1	11.83	128	10.59	3	22	3250	3100	275	1	3a	0	35.8	95	25	5.71	1	0	1	0	0	3	16	1
522809	2	14.78	143	1.48	1	48	2800	2800	247	3	3a	0	30.7	160	80	6	1	1	1	0	0	11	44	1
522177	1	7.03	168	8.8	1	42	2260	2260	250	2	3b	1	32.3	75	70	2	1	1	1	1	0	10	40	1
521691	1	8.2	142	2.79	8	47	2300	2040	247	3	4	1	33.7	115	60	6	6	0	0	0	1	18	32	1
524404	2	7.79	199	6.09	1	19	3300	3070	281	1	3a	0	36.3	95	5	4	1	0	0	0	0	8	14	1
521404	1	21.79	116	21.11	1	41	1900	2030	227	2	3a	0	24.3	120	30	3.75	1	1	1	1	1	8	34	1
522790	1	6.63	90	2.05	4	15	2000	1770	262	1	3a	0	27.9	185	65	6.67	1	0	0	0	0	4	15	1
516170	1	10.16	155	12.45	2	36	2200	2080	233	4	4	0	28.2	85	40	10	1	1	0	0	1	24	33	1
513242	2	12.28	117	0.89	2	18	3200	3120	274	1	3b	1	32.3	115	105	8	1	0	0	0	0	8	14	1
513145	2	36.27	172	2.05	1	19	3200	3030	276	2	3a	0	35.2	105	110	2.4	1	0	0	0	0	7	13	1
500601	1	9.97	161	0.79	3	111	2125	2100	236	1	4	1	27.6	110	110	9	2	0	0	0	0	7	100	1
504611	1	15.86	171	0.5	1	34	3800	3710	258	1	3a	0	28	100	70	12	1	0	0	0	0	12	27	1
498012	2	35.5	150	15.6	1	74	2890	2840	255	2	1	0	33.1	70	90	10	1	0	0	0	0	6	68	1
497881	2	18.84	169	0.75	1	57	2600	2510	238	1	3b	1	32.5	85	30	7	1	0	0	0	0	16	36	1
497937	1	12.36	137	0.5	1	43	4050	4070	269	1	3a	0	34	135	65	8	1	0	0	0	0	11	43	1
498641	1	18.71	205	6.7	1	21	2280	2280	275	1	3a	0	33.4	135	10	4	1	1	1	1	0	5	13	1
495735	2	16.47	184	0.9	1	60	2200	2080	245	1	4	1	35	160	40	7	3	0	0	0	0	15	55	1
497631	1	17.87	192	0.9	1	21	3210	3210	271	2	3a	0	33.9	65	10	10	1	0	1	0	0	9	14	1
494160	2	37.79	135	2.9	1	57	2140	2050	245	2	3a	0	32.9	90	30	7	1	1	1	0	0	10	45	1
493517	1	15.36	148	4.4	1	51	3150	3240	266	1	3b	1	31.6	158	50	7	1	1	1	0	0	11	47	1
491719	2	13.55	167	1.8	2	49	1830	1790	234	1	3a	0	32.1	95	45	10	1	0	0	0	0	20	45	1
483084	2	13.75	163	3.6	3	67	1200	1140	208	1	3a	1	25.7	95	100	4	2	0	0	0	0	20	32	1
482152	2	19.67	135	0.8	3	74	1960	2000	268	1	3a	0	35.9	105	90	5	1	0	0	0	0	8	62	1
482543	2	20.98	166	0.7	1	63	2940	2860	287	2	4	1	34	120	20	5	3	0	0	0	0	35	50	1
484377	2	9.73	193	2.9	3	29	2110	1940	239	4	3a	0	25.3	193	30	5	1	0	1	0	0	6	24	1
485554	1	10.5	139	5.5	3	17	3450	3600	275	1	3a	0	33.7	105	40	4	1	0	0	0	0	5	18	1
481992	2	6.84	127	1.6	1	26	3050	3030	281	2	3a	0	32.2	95	15	8	1	0	0	0	0	10	15	1
477329	1	14.97	90	1.8	1	50	2800	2800	245	2	3b	1	34.5	200	20	8	1	0	0	0	0	3	32	1
479824	2	12.66	199	2.6	2	25	2900	3000	280	1	3a	0	33.9	110	35	8	1	0	0	0	0	6	20	1
479625	1	17.31	157	2.4	1	25	3090	3050	266	1	3a	0	34.7	125	50	4	1	0	0	0	0	14	21	1
477613	1	15.36	143	5	2	27	3100	2850	263	2	3a	0	44.9	105	70	6	1	0	1	0	0	10	21	1
477318	1	9.28	140	1.2	1	28	3200	2970	270	1	3a	0	35.1	73	15	8	1	0	0	0	0	7	22	1
468536	2	9.01	99	11	5	86	2300	2500	252	2	4	0	37.7	140	90	8	3	0	0	0	0	9	72	1
475057	2	11.77	162	4.27	1	34	2650	2650	254	2	1	0	33	55	40	6	1	0	0	0	0	9	29	1
473357	1	17.4	130	10.17	1	33	2900	2800	241	2	3a	0	27.6	100	1	5	1	1	1	1	0	9	26	1
469440	1	15.83	117	5.92	7	55	1500	1620	234	1	3a	0	28.4	97	30	7	1	0	0	0	1	17	29	1
468963	1	11.97	164	7.6	1	25	3150	3150	256	2	3b	1	28	120	10	6.67	1	1	1	0	0	12	23	1
463385	1	9.12	135	0.73	2	36	2960	2960	273	1	1	0	37.8	70	15	12	1	0	0	0	0	7	33	1
464094	1	17.34	117	4.86	2	23	2800	2750	283	1	3a	0	34	105	50	8	1	1	1	1	0	9	19	1
458396	1	22.11	149	1.75	2	30	3260	3100	287	1	3a	0	41.2	87	15	15	1	0	0	0	0	20	26	1
452109	2	15.8	156	6.23	4	60	2700	2500	245	2	4	1	36	300	100	6	5	0	0	0	0	10	52	1
450354	2	18.45	123	3.54	2	52	2340	2200	245	1	4	0	36	140	95	6	8	0	0	0	0	8	42	1
451108	2	7.01	149	7.43	3	40	1940	1800	252	1	1	0	32	70	15	5	2	0	0	0	0	16	27	1
452784	1	9.84	179	6.02	1	20	3620	3600	272	2	1	0	38	120	80	8	2	0	0	0	0	9	16	1
451125	1	18.23	136	3.3	2	18	3000	2700	273	2	3b	1	28	115	90	6	1	0	0	0	0	12	16	1
445178	1	13.63	148	10.19	1	51	2500	2470	254	1	3a	0	36.2	150	80	8	1	0	1	0	1	26	46	1
437569	1	16.69	120	9.41	5	42	3500	3110	288	1	2	0	32	110	25	8.33	1	0	1	1	0	9	26	1
432277	1	13.61	130	4.53	3	58	2130	2040	236	2	1	0	34.1	72	50	8	1	0	0	0	0	9	35	1
432102	1	7.63	151	8.4	1	21	2300	2300	250	3	4	0	31.4	135	50	8	1	0	1	1	0	11	21	0
428657	1	7.21	158	7.12	2	42	2800	2820	243	1	3a	0	35.7	120	50	7	1	0	0	0	0	9	36	1
430218	2	16.08	167	0.5	13	20	3000	3020	273	1	1	0	25.8	105	20	3	1	0	0	0	0	7	12	1
427568	2	10.77	145	10.05	2	34	3000	2880	261	2	3a	0	30.8	90	65	8	1	0	0	0	0	6	30	1
425880	2	11.67	115	5.67	2	29	3200	3000	266	1	3a	0	40.3	80	10	4	1	0	0	0	0	14	27	1
424644	1	19.17	138	0.42	1	13	2900	2360	272	3	3a	0	31.4	90	25	4	1	0	0	0	0	7	11	1
420846	2	13.41	133	4.25	3	13	2590	2410	258	2	3a	0	33.4	100	30	4	1	0	0	0	0	6	11	1
420050	1	20.72	119	0.7	1	14	3600	3500	287	1	3a	0	34.3	105	1	6	1	0	1	1	0	7	14	1
418528	1	15.19	167	8.87	4	24	2400	2300	244	2	2	0	30.3	135	85	6	1	0	0	0	0	7	19	1
418790	1	11.02	149	8.22	1	17	3000	3000	263	1	2	0	30.7	90	90	12	1	0	0	0	0	7	13	1
412943	1	13.62	178	9.78	1	38	3650	3500	266	1	4	0	33.8	215	55	8	2	0	0	0	0	21	29	1
398079	1	15.3	157	5.21	1	20	2400	2200	238	2	1	0	30.8	60	20	4	1	0	0	0	0	7	18	1
389055	2	7.82	174	6.87	7	37	1940	1700	231	1	1	0	32.4	70	10	4	1	0	0	0	0	11	16	1
385350	2	15.49	175	5.92	2	59	2350	2350	245	1	4	0	30.7	370	5	7	7	0	0	0	1	15	39	1
381314	2	18.02	147	9.37	1	22	3590	3500	265	2	3a	0	33.6	150	20	4	1	0	0	0	0	8	19	1
368470	1	15.14	168	2.78	1	51	2900	2900	245	1	1	0	38	100	120	25	1	0	0	0	0	17	44	1
352247	2	7.57	121	4.15	1	31	2900	2810	267	2	2	0	31.7	100	40	7	1	0	0	0	0	12	20	1
345548	1	7.01	178	10.16	4	28	3200	2970	249	2	4	0	32	210	33	11	0	0	0	0	0	15	22	1
346012	2	19.66	160	10.96	2	19	2990	2990	259	2	3a	0	35	75	70	7	1	0	0	0	0	12	18	1
329619	1	17.22	162	6.62	2	14	4280	4280	274	1	3a	0	35.7	125	40	6	1	0	0	0	0	8	12	1
313265	1	22.58	179	8.5	1	27	2600	2600	251	1	3a	0	21	150	40	3	1	1	1	1	0	10	15	1
306458	1	13.17	155	7.37	1	29	2500	2500	266	5	2	1	34.8	120	45	5.71	1	0	0	0	0	16	19	1
301128	2	11.18	153	11.17	1	49	3330	3090	266	1	3a	0	32	180	90	8	1	0	0	0	0	34	44	1
300067	1	21.03	157	1.73	1	36	2810	2810	246	1	3a	0	31.8	120	40	8	1	0	1	0	0	12	31	1
294977	2	21.69	169	9.7	2	75	1700	1700	250	1	4	0	27.1	150	20	7	1	0	1	0	0	15	75	0
294245	1	12.06	131	10.7	1	29	3900	3900	263	2	2	0	29.3	250	30	10	1	0	0	0	0	6	23	1
294021	2	20.94	172	5.16	1	19	3400	2900	265	1	3a	0	35.4	200	30	8	1	0	0	0	0	6	11	1
290696	1	11.85	153	0.5	1	24	3900	3900	271	2	4	0	32.2	135	40	6	2	0	0	0	0	8	17	1
269265	2	8.32	141	11.27	2	144	2100	1980	274	2	4	1	35	225	105	6	4	0	0	0	0	45	112	1
277828	1	20.73	117	9.43	3	61	2900	2930	261	1	3b	1	37.4	140	80	5	1	0	0	0	0	40	46	1
280895	2	7.62	137	11.02	1	19	2600	2600	267	1	2	0	31.2	150	45	7	1	0	1	0	0	8	16	1
280497	1	10.26	120	10.83	1	14	3650	3450	273	2	2	0	34	170	15	8	1	0	0	0	0	7	10	1
275385	2	14.31	123	7.58	1	58	3590	3590	269	1	3a	0	39.5	145	25	8	1	0	1	0	1	12	49	1
271284	2	21.1	167	5.77	4	72	2600	2500	256	2	4	0	28.6	130	60	8.75	1	0	0	0	0	11	62	1
263543	1	13.1	170	2.09	1	56	2440	2440	259	1	4	1	26.1	240	75	13.33	3	0	0	0	0	28	46	1
257688	2	11.53	131	3.92	1	101	2620	2620	257	2	3a	0	30.2	140	1.5	8	1	0	1	0	0	12	99	1
264956	1	22.63	135	2.43	1	18	2900	2790	269	1	3a	0	30	140	35	8	1	0	0	0	0	7	12	1
260415	2	15.45	163	0.77	4	20	3280	2880	275	2	2	1	38.1	125	1	2.3	1	0	0	0	0	6	12	1
243279	1	17.03	119	8.49	1	128	2800	2900	273	2	4	1	38.3	132	20	8	1	0	1	0	0	20	128	0
243826	2	20.34	134	2.86	1	100	1730	1690	235	1	3b	1	35	110	120	10	1	0	0	0	1	23	99	1
250950	2	22	129	11.46	1	32	2890	2890	245	1	3a	0	31	170	20	4	1	0	0	0	0	12	28	1
249311	2	20.19	116	2.28	2	42	2200	2180	242	1	4	0	31.5	190	30	8	1	0	0	0	0	22	34	1
233720	1	13.68	135	5.72	1	162	2600	2600	240	1	3a	0	26.9	135	50	7	1	0	1	1	0	11	55	1
248383	2	11.4	158	9.93	2	44	2540	2500	238	1	3b	1	28	110	85	2	1	0	1	1	1	14	23	1
249985	1	8.12	126	9.12	1	19	3100	2980	273	1	3b	1	38.8	110	40	10	1	0	0	0	0	11	19	1
249442	1	18.71	160	3.35	3	19	3750	3340	291	3	3a	0	40.6	130	10	6	1	0	0	0	0	7	16	1
249320	1	13.35	167	0.5	2	12	3750	3600	273	3	3a	0	41.7	110	35	8	1	0	0	0	0	8	12	1
237777	1	7.96	157	2.29	2	101	2600	2470	237	2	4	1	27.7	120	65	8	1	1	1	0	0	70	101	0
245126	2	21.45	174	11.22	1	21	3090	3000	259	3	1	0	24.6	80	120	3	1	0	0	0	0	7	10	1
239738	1	22.64	162	3.76	3	13	3760	3580	294	2	1	0	36	130	25	8.33	1	0	0	0	0	6	9	1
234834	2	19.15	174	9.91	1	28	3100	3100	289	1	4	0	28.9	190	10	8	1	0	0	0	0	12	27	1
233249	1	16.54	137	5.49	1	42	2150	2160	248	1	3a	0	38	90	150	4	1	0	0	0	1	26	49	1
234573	1	19.45	163	9.95	3	26	3400	2940	263	3	3a	1	47.2	190	40	7	1	0	1	0	0	8	16	1
235410	1	17.14	115	3.84	1	17	3600	3600	272	1	2	0	33.6	115	30	8	1	0	1	0	1	7	11	1
235022	2	9.34	162	3.31	1	18	2260	2200	252	2	3a	0	32.1	90	5	4	1	0	1	1	0	6	13	1
233841	2	18.17	180	6.14	1	20	2850	2700	278	1	2	0	34	130	30	7	1	0	0	0	0	10	18	1
232305	1	12.88	179	5.53	1	23	3200	3000	266	2	3a	0	28.8	105	45	6	1	0	0	0	0	8	18	1
227291	1	11.53	149	1.92	2	50	2700	2300	266	2	3a	0	33.1	120	120	5	1	0	0	0	0	30	39	1
226189	2	8.36	120	2.11	1	45	2250	1900	266	1	3a	0	26	100	100	5	1	0	0	0	0	15	33	1
226472	2	11.94	125	9.94	1	20	2170	2170	269	4	4	0	38.4	137	75	8	4	0	0	0	1	15	17	1
225405	1	18.16	141	7.47	2	21	3150	3150	271	1	2	0	30	165	20	7	1	0	1	0	0	8	15	1
224557	1	18.84	135	5.47	4	18	2800	2800	247	1	4	0	34.5	175	4	4	4	0	0	0	0	9	12	1
221772	1	7.45	168	6.62	2	20	2830	2830	281	2	3a	0	25.9	120	5	6	1	0	0	0	0	11	14	1
219083	1	18.32	140	4.78	3	17	2900	2900	263	1	4	0	31.1	135	40	4	1	0	0	0	0	6	7	1
217637	2	10.23	142	8.4	4	23	2500	2060	264	2	3a	0	44.2	180	35	7.5	1	0	1	0	0	16	21	1
216685	1	17.53	146	0.83	5	21	3000	3000	266	2	1	0	39.5	130	40	7	1	0	0	0	0	8	18	1
214840	2	18.18	173	2.47	1	25	2500	2560	250	1	2	0	40.9	190	30	6	1	0	1	0	1	15	18	1
212634	1	9.91	179	11.72	1	12	3100	3100	276	1	3a	0	33	100	80	8	1	0	0	0	0	7	11	1
210436	1	22.69	131	6.68	2	18	3050	2900	266	1	3a	0	40.4	90	35	8	1	0	0	0	0	8	14	1
208362	1	22.91	173	11.81	2	9	2800	2700	273	2	3a	0	38.2	120	80	4	1	0	0	0	0	6	15	1
206703	2	9.1	150	5.2	1	23	2700	2500	264	2	3a	0	31.4	120	40	4	1	0	0	0	0	10	22	1
207318	1	9.15	128	1.07	2	13	3150	3100	267	2	3a	0	26.3	140	80	6	1	1	0	0	1	8	9	1
205011	2	13.79	175	3.42	3	15	3100	3100	252	2	3a	0	30.5	120	50	7	1	0	0	0	0	8	9	1
204471	1	15.88	115	7.78	2	15	3800	3680	261	1	3a	0	35.1	145	40	6	1	1	0	0	1	7	10	1
196126	1	21.05	173	6.47	4	10	3280	3280	285	1	3a	0	52	120	35	6	1	0	0	0	0	6	9	1
192422	1	13.18	129	5.22	4	13	3400	3400	282	2	3a	0	55.4	140	25	7	1	0	0	0	0	6	7	1
191718	1	14.26	119	7.1	3	11	4010	4010	273	3	3a	0	33.8	110	50	3	1	0	0	0	1	7	11	1
190385	2	21.53	129	10.73	2	22	3100	3000	280	1	3a	0	35	150	60	7	1	1	1	1	0	11	12	1
190432	2	10.23	171	2.43	3	16	3000	2760	266	2	3a	0	38	160	50	4	1	0	0	0	0	6	9	1
189895	1	20.25	157	7.07	2	20	2800	2800	253	1	1	0	54.2	210	40	7.5	1	0	0	0	0	10	14	1
189396	2	10.1	117	9.2	2	25	2000	1896	246	1	3b	1	32	135	30	7	1	1	1	0	0	15	35	1
188744	1	22.89	132	6.91	1	34	3400	3400	245	1	3a	0	36.7	165	45	7	1	1	1	0	0	8	28	1
